# Supplementary material for: Diaphragm Fatigue in SMNΔ7 Mice and Its Molecular Determinants: An Underestimated Issue
Source: Int J Mol Sci. 2023 Oct 6;24(19):14953. doi: 10.3390/ijms241914953 (PMC10574014; doi:10.3390/ijms241914953)
Supplement: Supplementary file 1 [file ijms-24-14953-s001.zip]

Archive with 1 entries (1 files):
- ijms-2632853-supplementary.pdf
